# Supplementary material for: Protective Effects of Marine Alkaloid Neolamellarin A Derivatives against Glutamate Induced PC12 Cell Apoptosis
Source: Mar Drugs. 2022 Apr 12;20(4):262. doi: 10.3390/md20040262 (PMC9026748; doi:10.3390/md20040262)
Supplement: Supplementary file 1 [file marinedrugs-20-00262-s001.zip]

Archive with 1 entries (1 files):
- marinedrugs-1668363-Supplementary Materials.pdf
